# Supplementary material for: Elagolix Sodium Salt and Its Synthetic Intermediates: A Spectroscopic, Crystallographic, and Conformational Study
Source: Molecules. 2023 May 3;28(9):3861. doi: 10.3390/molecules28093861 (PMC10180344; doi:10.3390/molecules28093861)
Supplement: Supplementary file 1 [file molecules-28-03861-s001.zip]

Archive with 1 entries (1 files):
- molecules-2353843-supplementary.pdf
